# Supplementary material for: Impact of xylan on field productivity and wood saccharification properties in aspen
Source: Front Plant Sci. 2023 Jul 17;14:1218302. doi: 10.3389/fpls.2023.1218302 (PMC10389764; doi:10.3389/fpls.2023.1218302)
Supplement: Supplementary file 2 [file DataSheet_2.xlsx]

## Sheet: TabS1-Vectors
Table S1. Construct information for 35S:ASPR1 RNAi and 35S:GATL1.1 RNAi.
Name of construct on permit	Construct	Populus target gene Id	Inverted repeat sequence	P.trichocarpa v3.1 ID	P. tremula v2.2 ID	Other names used for Populus	gene family	Ath closest homolog	Ath gene name	Ath gene name	Ref
KR503	35S:ASPR1 RNAi	ASPR1	gcgtggaagacacaggttgcaaagattcaaagcaatggcactggtagcatcttctaattctgagattgacgctccagttctnccagggaatggtgagttcttgatgaagctagctattggcacgccaccggagacttattctgcaataatggacacaggtagcgattngatatggactcagtgcaagccttncacacagtgttt	Potri.019G002100	not available		aspartic protease	AT2G03200	ASPR1	ATYPICAL ASPARTIC PROTEASE IN ROOTS1	Soares et al. J Exp Bot. 2019, 70:2157-2171.
KR535	35S:GATL1.1 RNAi	GATL1.1	ctccacatcaatccgttcagctctggattgccctctgaattacgctcggagctacctagccaatatcctacctctctgcgtccgacgagttgtataccttgactcggatctggttcttgtcgatgacattgccaaactggcggctactccacttggtgaaaagtctgttcttgcagcacccgaatactgcaatgcaaattttacatcgtaattcactccaactttctggtccaatccttctctatcgctaacatttgcggatagaagaccttgttacttcaatactggtgttatggtaatcgatcttgatcgatggagagaaa	Potri.014G040300	Potra2n14c26628	GT8F, GATL1-A, GATL1.1	GT8	AT1G19300	PARVUS, GATL1	PARVUS, GALACTURONOSYL TRANSFERASE1	Kong et al. Mol Plant 2009, 2: 1040–1050; Lee et al., Plant Cell Physiol 2009, 50:1982-7

## Sheet: TabS2 - Primers
Table S2. Primers used for RT-PCR analysis of ASPR1 and GATL1.1 in transgenic lines.
Primers for expression analysis	Forward		Reverse		Length (nt)	Efficiency
Gene	Sequence 5´ to 3´	Tm(◦C)	Sequence 5´ to 3´	Tm(◦C)
UBQL/reference - Potri.005G198700	TGGCAAGACCATAACTCTCG	57	CTCCCCTAAGCCTCAAAACC	59	200	1.99
ASPR – Potri.019G002100	GGTGCCTAAGTTGGTATTC	54	ACACAAGCTCATAGTTCATC	53	228	2
GATL1.1 – Potri.014G040300	CACCCTGGTCCTGTTAG	55	CTTTAAGAATCCAAGGCGAATG	56	143	2

## Sheet: TabS3-injury
Table S3. Effects of genotypes on injury variables. No genotypes that differ from WT were found (Binomial Analysis of Deviance by Chi2 test).
Variables	Df	Deviance	Residuals Df	Residuals deviance	ANOVA P(>Chi2)	n (WT)	Line WT affected	n (ASPR1_1B)	Line ASPR1_1B affected	P(>Chi2)	n (ASPR1_2A)	Line ASPR1_2A affected	P(>Chi2)	n (ASPR1_3A)	Line ASPR1_3A affected	P(>Chi2)	n (GATL1.1_1A)	Line GATL1.1_1A affected	P(>Chi2)	n (GATL1.1_1B)	Line GATL1.1_1B affected	P(>Chi2)	n(GT43BC_11)	Line GT43BC_11 affected	P(>Chi2)	n(GT43BC_18)	Line GT43BC_18 affected	P(>Chi2)	n (GT43BC_20)	Line GT43BC_20 affected	P(>Chi2)
Mortality	8	6.2	271	52	0.63	56	2	28	1	1	28	0	0.8	28	0	0.8	28	0	0.8	28	0	0.8	28	1	1	28	1	1	28	1	1
Heavy injury	8	5.6	271	335	0.7	56	19	28	8	0.8	28	11	0.8	28	7	0.56	28	6	0.35	28	9	0.94	28	8	0.8	28	10	0.93	28	5	0.2
Multiple heavy injury	8	5.6	271	100	0.7	56	2	28	1	1	28	2	0.86	28	3	0.42	28	2	0.86	28	1	1	28	1	1	28	0	0.8	28	1	1
Top injury	8	9.9	271	321	0.27	56	15	28	7	0.93	28	13	0.12	28	7	0.93	28	6	0.79	28	8	0.93	28	7	0.93	28	11	0.36	28	4	0.31
Multiple top injury	8	8.9	271	84	0.35	56	1	28	0	0.72	28	2	0.53	28	1	0.8	28	1	0.8	28	3	0.2	28	2	0.53	28	0	0.72	28	1	0.8
Hare	8	6.8	271	356	0.56	56	22	28	7	0.29	28	10	0.94	28	13	0.7	28	9	0.69	28	8	0.47	28	11	1	28	11	1	28	6	0.16
Multiple hare	8	4.1	271	173	0.84	56	6	28	2	0.89	28	5	0.57	28	3	1	28	3	1	28	1	0.49	28	2	0.9	28	2	0.9	28	3	1
Aphids	8	4.4	261	339	0.82	54	19	27	12	0.57	26	6	0.4	26	7	0.49	26	8	0.89	28	10	0.85	27	10	0.94	27	10	0.94	27	8	0.8
Galler marks	8	6	261	245	0.64	54	5	27	5	0.4	26	6	0.18	28	8	0.051	26	4	0.66	28	5	0.44	27	5	0.4	27	6	0.21	27	5	0.4
HR	8	11.1	260	244	0.2	54	7	27	3	0.91	25	2	0.79	28	4	0.86	26	8	0.1	28	6	0.5	27	4	0.9	27	9	0.06	27	6	0.45
Miners	8	12.1	261	163	0.14	54	7	27	2	0.71	26	6	0.41	28	3	0.92	24	2	0.75	28	0	0.12	27	3	0.91	27	3	0.91	27	1	0.36
Venturia	8	4.1	263	123	0.85	54	3	27	2	0.87	28	2	0.84	28	1	0.89	26	1	0.83	28	2	0.84	27	1	0.86	27	1	0.86	27	4	0.33
Chlorosis	8	6.5	261	17.1	0.59	54	0	27	0	1	26	0	1	28	1	0.74	26	1	0.71	28	0	1	27	0	1	27	0	1	27	0	1
Necrosis	8	5.2	261	18.4	0.74	54	1	27	0	0.72	26	0	0.71	28	0	0.74	26	1	0.82	28	0	0.74	27	0	0.72	27	0	0.72	27	0	0.72
Rust	8	6.8	262	213	0.56	54	47	27	23	0.91	26	19	0.22	28	25	0.95	27	22	0.74	28	26	0.67	27	25	0.71	27	22	0.74	27	24	0.91

## Sheet: TabS4-leaves
Table S4. Effects of genotypes on leaf-related variables. Significance codes: 0 ‘***’ 0.001 ‘**’ 0.01 ‘*’ 0.05 ‘.’ 0.1 ‘ ’ 1. Genotypes that differ from WT are marked by red font.
Variable	Effects of lines																																			Effects of transgenics		Effects of construct
	model_df	model_ss	model_mss	F	p (>F)	residual_df	residual_ss	residual_mss	Significance P(>F)	n (WT)	Mean ± SE Line WT	n (ASPR1_1B)	Mean ± SE Line ASPR1_1B	P(>|t|) Dunnett's test	n (ASPR1_2A)	Mean ± SE Line ASPR1_2A	P(>|t|) Dunnett's test	n (ASPR1_3A)	Mean ± SE Line ASPR1_3A	P(>|t|) Dunnett's test	n (GATL1.1_1A)	Mean ± SE Line GATL1.1_1A	P(>|t|) Dunnett's test	n (GATL1.1_1B)	Mean ± SE Line GATL1.1_1B	P(>|t|) Dunnett's test	n(GT43BC_11)	Mean ± SE Line GT43BC_11	P(>|t|) Dunnett's test	n(GT43BC_18)	Mean ± SE Line GT43BC_18	P(>|t|) Dunnett's test	n (GT43BC_20)	Mean ± SE Line GT43BC_20	P(>|t|) Dunnett's test	Mean ± SE transgenics	P(>|t|) Transgenics vs.WT	Mean ± SE ASPR1	P(>|t|) ASPR1 vs.WT	Mean ± SE GATL1.1	P(>|t|) GATL1.1 vs. WT	Mean ± SE GT43BC	P(>|t|) GT43BC.vs.WT
Height 2017 10	8	91725	11466	10.3	3.728e-11	134	149250	1114	***	29	340.8 ± 6.32	14	306.9 ± 11.46	0.0166	15	271.54 ± 6.61	0.001	14	329.5 ± 9.51	0.9	14	278.89 ± 10.36	0.53	14	283.14 ± 18.03	0.281	14	352.43 ± 10.36	0.895	15	333.73 ± 6.64	0.99	14	356.21 ± 7.6	0.676	328 ± 3.99	0.136	301.93 ± 6.42	2.27e-05	338.67 ± 7.14	0.829	347.8 ± 4.91	0.475
Diameter 2017 10	8	1596	200	5.7	3.377e-06	134	4721	35.232	***	29	38.24 ± 1.05	15	36.21 ± 1.93	0.905	15	29.0 ± 1.21	0.0001	14	37.29 ± 1.34	0.9	14	40.5 ± 2.1	0.845	14	35.0 ± 1.5	0.484	14	32.7 ± 1.9	0.984	15	37.34 ± 1.24	0.99	14	41.29 ± 1.43	0.559	36.97 ± 0.65	0.37778	34.04 ± 1.02	0.00695	37.75 ± 1.36	0.771	39.39 ± 0.88	0.452
Chlorophyl 2017 07	8	45.36	5.67	5.1	2.166e-05	113	126.6	1.12	***	25	11.3 ± 0.2	11	12.16 ± 0.4	0.228	14	13.31 ± 0.34	0.001	13	11.88 ± 0.26	0.632	11	11.57 ± 0.35	0.997	12	11.38 ± 0.33	1	13	11.78 ± 0.19	0.843	11	11.35 ± 0.21	1	13	10.4 ± 0.34	1	11.85 ± 0.12	0.0573	12.49 ± 0.21	0.000106	11.47 ± 0.23	0.694	11.51 ± 0.15	0.561
Salicin	8	379530000000	47441000000	0.7855	0.62	27	1630600000000	60394000000		4	714220.21 ± 179731.11	4	501992.67 ± 55956.17	0.75	4	439340.04 ± 33310.43	0.5	4	677245.10 ± 233287.70	1	4	636314.73 ± 111602.10	0.99	4	590045.32 ± 93161.85	0.98	4	455331.0 ± 58783.24	0.56	4	464166.11 ± 69760.97	0.6	4	678712.98 ± 124346.97	1	555393.5 ± 39308.86	0.246	539525.94 ± 79086.45	0.222	613180.02 ± 67861.68	0.501	532736.70 ± 55964.09	0.204
Salicortin	8	2478900000000	309860000000	2.02	0.082	27	4139000000000	4139000000000	.	4	2826429.45 ± 209329	4	3628637.38 ± 226659.24	0.044	4	3199160.31 ± 177502.5	0.66	4	2902014.35 ± 150752.8	1	4	3006342.7 ± 236342.58	0.97	4	3560886.69 ± 190395	0.074	4	3134638.46 ± 36854.8	0.82	4	3055025.13 ± 135598.5	0.95	4	2996777.73 ± 289198.65	0.99	3185435.35 ± 75360.75	0.114	3243270.69 ± 132999.54	0.101	3283614.7 ± 175271.99	0.0906	3062147.11 ± 98430.44	0.3472
Tremulacin	8	6739900000000	842480000000	3.27	0.00969	27	6945500000000	257240000000	**	4	3742298.68 ± 345595.5	4	4577922.66 ± 246007.45	0.14	4	5047543.48 ± 223264.5	0.0074	4	3958520.95 ± 110475.8	0.99	4	3947639.9 ± 318559.19	0.99	4	4637124.58 ± 314621.7	0.99	4	3991582.26 ± 142402.09	0.98	4	3835253.38 ± 168909.1	0.99	4	3839039.2 ± 295816.79	0.99	4229328.31 ± 107241.52	0.112	4527995.7 ± 170954.44	0.0227	4292382.26 ± 244816.97	0.124	3888624.96 ± 113465.54	0.659
HCH-Salicortin	8	26554000000	3319265486	1.98	0.088	27	45254000000	1676058764	.	4	191202.17 ± 12177.8	4	239721.24 ± 19573.82	0.437	4	195205.22 ± 22692.76	1	4	167694.97 ± 19230.76	0.95	4	173546.3 ± 9000.97	0.99	4	249551.54 ± 23171.5	0.255	4	210875.13 ± 25955.88	0.98	4	178204.65 ± 18178.9	0.99	4	214692.49 ± 27070.19	0.955	203686.45 ± 8368.65	0.596	200873.82 ± 13976	0.724	211548.92 ± 18404.6	0.484	201257.43 ± 13501.25	0.713
Cinnamoyl-Salicortin	8	8373318	1046665	2.5	0.035	27	11277514	417686	*	4	2014.44 ± 437.73	4	3252.41 ± 554.44	0.66	4	1885.41 ± 342.6	1	4	2385.11 ± 223.388	0.95	4	2247.33 ± 291	0.99	4	3090.52 ± 315.85	0.14	4	2174.3 ± 48.95	0.99	4	1843.5 ± 144.24	0.99	4	2019.47 ± 256.53	1	2362.26 ± 130.61	0.328	2507.65 ± 268.61	0.246	2668.93 ± 254.79	0.149	2012.43 ± 98.75	0.996
Catechin	8	187730000000	23466000000	1.46	0.21	27	432790000000	16029000000		4	1962863.3 ± 60712.8	4	2005750.74 ± 47880.23	0.99	4	1826876.86 ± 66567	0.54	4	1946484.9 ± 50703.15	1	4	2044514 ± 81767	0.92	4	1903850.8 ± 68429.05	0.98	4	2052765.38 ± 33045.5	0.87	4	2035832.85 ± 76263.76	0.95	4	2035105.42 ± 69347.14	0.95	1981397.63 ± 24077.09	0.799	1926370.84 ± 36716.89	0.63	1974182.45 ± 56060.07	0.888	2041234.55 ± 32729.97	0.304
pCoumaric Acid	8	20513550	2564194	1.63	0.16	27	42343804	1568289		4	8557.76 ± 958.6	4	7661.79 ± 335	0.86	4	9693.84 ± 755	0.71	4	8367.92 ± 778.4	1	4	9032.49 ± 478.53	0.99	4	6974.58 ± 195.42	0.37	4	7760.83 ± 256.35	0.92	4	8377.19 ± 785.25	1	4	7939.9 ± 609.76	0.98	8226.07 ± 227.71	0.628	8574.52 ± 426.17	0.983	8003.54 ± 456.62	0.514	8025.98 ± 319.26	0.506
Benzoic Acid	8	302826	37853	0.91	0.52	27	1118637	41431		4	925.22 ± 50.1	4	928.98 ± 40.27	1	4	993.56 ± 121.94	0.99	4	1035.88 ± 111.8	0.97	4	872.33 ± 67.84	1	4	939.13 ± 125.46	1	4	995.28 ± 114.18	0.99	4	713.37 ± 62.20	0.57	4	843.32 ± 156.42	0.99	915.23 ± 37.45	0.919	986.14 ± 53.02	0.606	905.73 ± 67.22	0.876	850.66 ± 70.48	0.528
Acetyl-Salicin	8	16980	2122	1.046	0.427	27	54788	2029		4	62.61 ± 15.96	4	63.27 ± 18.85	1	4	120.94 ± 37.56	0.346	4	54.67 ± 15.98	1	4	64.71 ± 15.7	1	4	90.6 ± 11.43	0.933	4	64.55 ± 21.92	1	4	107.73 ± 33.18	0.612	4	76.02 ± 18.17	0.99	80.31 ± 8.25	0.696	79.63 ± 16.2	0.73	77.66 ± 10.24	0.568	82.77 ± 14.29	0.898
Tremuloidin	8	109990000000	13749000000	1.1511	0.36	27	310550000000	11944000000		4	324560.07 ± 116267.38	4	178812.29 ± 24947.33	0.32	4	207743.15 ± 17156.63	0.55	4	342747.6 ± 203320.46	0.18	4	228573.55 ± 61442.86	0.74	4	224241.75 ± 31950.58	0.7	4	149666.31 ± 20166.86	0.17	4	163230.34 ± 33669.39	0.23	4	267461.31 ± 71413.88	0.97	196685.72 ± 14679.12	0.0349	178596.75 ± 13175.77	0.0255	226407.65 ± 32068.65	0.1426	193452.66 ± 29247.5	0.0411
HCH-Tremuloidin	8	263052812	32881601	1.932	0.096	27	459440310	17016308	.	4	31121.4 ± 1098.5	4	36941.23 ± 1862.16	0.26	4	30981.16 ± 1533.9	1	4	30937.77 ± 2662.36	1	4	32478.01 ± 2947.99	0.99	4	38075.41 ± 3076.7	0.13	4	34705.05 ± 1682.59	0.74	4	30061.79 ± 563.14	1	4	34229.5 ± 1693.76	0.84	33551.24 ± 832.2	0.289	32953.39 ± 1377.02	0.493	35276.71 ± 2238.23	0.148	32998.78 ± 970.84	0.482
Cinnamoyl-Salicin	8	3613255	451657	4.705	0.001079	27	2591366	95977	**	4	1247.47 ± 121.43	4	1860.79 ± 179.41	0.054	4	692.13 ± 68.49	0.095	4	1611.91 ± 130.75	0.44	4	1487.03 ± 234.94	0.83	4	1639.48 ± 207.49	0.37	4	1292.72 ± 95.62	1	4	1224.2 ± 50.42	1	4	1520.26 ± 193.08	0.73	1416.07 ± 77.29	0.422	1388.28 ± 166.95	0.573	1563.26 ± 147.93	0.237	1345.73 ± 76.86	0.694
Acetyl-Salicortin	8	1347096695	16838708	2.3513	0.0461	27	1933601894	71614885	*	4	40888.61 ± 3588	4	53738.97 ± 6394.1	0.2	4	31516.59 ± 3702.77	0.51	4	43459.53 ± 3183.2	0.99	4	38419.61 ± 3315.24	0.99	4	50461.8 ± 6255.87	0.49	4	43014.15 ± 1657.65	1	4	40144.79 ± 1475.63	1	4	41760.6 ± 5336.63	1	42814.51 ± 1771.48	0.696	42905.03 ± 3657.96	0.73	44440.71 ± 3990.05	0.568	41639.85 ± 1778.27	0.898
Salicoyl-Tremuloidin	8	494918	61865	2.3598	0.04548	27	707834	26216	*	4	277.15 ± 43	4	497.37 ± 143.48	0.298	4	158.44 ± 61.45	0.861	4	403.02 ± 18.6	0.82	4	453.1 ± 97.71	0.53	4	550.59 ± 81.82	0.13	4	341.12 ± 29.92	0.99	4	279 ± 27.08	1	4	4198.75 ± 1207.19	0.6	390.38 ± 33.83	0.196	352.95 ± 64.04	0.469	501.85 ± 61.81	0.0486	353.51 ± 43.28	0.465
Acetyl-Tremulacin	8	181642	22705	0.862	0.5588	27	710687	26322		4	336.74 ± 104.59	4	418.61 ± 146.79	0.97	4	378.53 ± 46.57	1	4	337.78 ± 110.3	1	4	292.02 ± 26.59	1	4	415.38 ± 79.31	0.98	4	281.41 ± 52.6	0.99	4	175.89 ±31.47	0.62	4	312.54 ± 40.49	1	326.53 ± 27.69	0.932	378.31 ± 57.98	0.651	353.71 ± 45.2	0.862	256.62 ± 28.31	0.385
HCH-Acetyl-Salicortin	8	1347096695	168387087	2.3513	0.046	27	1933601894	71614885	*	4	40888.61 ± 3588	4	53738.97 ± 6394.1	0.202	4	31516.59 ± 3702.77	0.508	4	43459.53 ± 3183.2	0.99	4	38419.61 ± 3315.24	0.99	4	50461.8 ± 6255.87	0.48	4	43014.15 ± 1657.65	1	4	40144.79 ± 1475.63	1	4	41760.6 ± 5336.63	1	2502.3 ± 151.9	0.692	2239.35 ± 209.11	0.874	2357.11 ± 342.51	0.931	2862.04 ± 246.12	0.25
HCH-Tremulacin	8	8405806008	1050725751	4.26	0.002	27	6658363380	246606051	**	4	90221.2 ± 5063.21	4	101264.1 ± 9474.8	0.883	4	124065.37± 12086.04	0.031	4	77003.67 ± 1226.53	0.769	4	81515.98 ± 1262.98	0.962	4	114432.43 ± 12986.3	0.19	4	86464.26 ± 7538.6	1	4	79530.74 ± 4644.01	0.898	4	96118.97 ± 6575.86	0.996	95049.44 ± 3846.03	0.644	100777.72 ± 7426.01	0.385	97974.21 ± 8670.41	0.547	87371.33 ± 3907.01	0.814
CT	8	11556	1444.47	2.1261	0.0376	131	89000	679.39	*	28	108.24 ± 4.95	14	122.99 ± 5.3	0.446	14	131.5 ± 6.58	0.0506	14	106.4 ± 5.51	1	14	128.57 ±5.16	0.12	14	115.04 ± 5.79	0.97	14	105.69 ± 11.41	1	14	123.9 ± 4.97	0.37	14	117.40 ± 8.35	0.89	123.6 ± 4.47	0.0539	119.74 ± 3.78	0.066	116.17 ± 8.77	0.0598	132.41 ± 9.56	0.257
